# Supplementary material for: Loss of the SIN3 transcriptional corepressor results in aberrant mitochondrial function
Source: BMC Biochem. 2010 Jul 9;11:26. doi: 10.1186/1471-2091-11-26 (PMC2909972; doi:10.1186/1471-2091-11-26)
Supplement: Additional file 1 — Primer pairs used in this study. This table lists all primer pairs used for qPCR gene expression analysis. [file 1471-2091-11-26-S1.XLS]

## Sheet: Sheet1
Table 1: Primer pairs used in this study
Fly Base Symbol	Gene Name	Gene Function	Forward primer 5' -> 3'	Reverse primer 5' -> 3'
Ald	Aldolase	glycolysis	AGGATGAGCTGCGCGAAAT	ATCGGCGGCGAGGATT
Cat	Catalase	ROS	TTTAAGCAAAATGGCTGGAC	ATGGCACCAGGAGAAACC
CG11784	Glutathione transferase	ROS	AACTCTATCCGCGGGATTT	CGAGCCACAATGTCCTTTAC
CG2107	Carnitine O-palmitoyltransferase	fatty acid oxidation	GGTCCGGTGGTCAAGAAT	TGGTTTTTGTACGTGGTGACA
CG3476	Acyl carnitine transporter	fatty acid oxidation	GCCATCCATTGGACACAATA	GGCGGCACAATCTATGACT
CG4769	Electron transporter	oxidative phosphorylation	GATTCCATGGCTTGAGATTG	GGGAGGAGAGGTTCTTCG
CG7598	Cytochrome complex assembly	oxidative phosphorylation	CACACCAAGGATGGCATTAT	TCTCGCGCTTAAAGGATTTC
Cyt c-p	Cytochrome c proximal	oxidative phosphorylation	GCTCGACGTTTGTGTTCAAT	TTCCCTTCTCAACATCACCA
EfTuM	Elongation factor Tu mitochondrial	mitochondrial biogenesis	GAGGACAAGAGTCCCGAGAT	CACCTCCTGGAGCAGTTTC
ferrochelatase	Ferrochelatase	heme synthesis	CTGGCCGAGATCGAAAAG	GCGCAGCTGTACTGTGGA
Gapdh1	Glyceraldehyde 3 PO4 dehydrogenase 1	glycolysis	GCCCTGAACGGCAAGCT	GTAAGATCCACAACGGAGACATTG
Idh	Isocitrate dehydrogenase	citric acid cycle	TAGGACCCCAAAACCCATAA	GGGAGAGCATACCACACTTG
Men	Malic enzyme	citric acid cycle	GATCCTACGACGCTGTTCTG	GGAAGGACTCTGCGAATTGT
Mgst1	Microsomal glutathione S-transferase-like	ROS	CCCAAGCTGAAGGTCAAGTT	CGGATCAGTCAGGACGTAGA
mRpL19	Mitochondrial ribosomal large subunit 19	mitochondrial biogenesis	CGATCCCGAAAACTATTCAA	TTACATGTTCCGCAGTTTTG
Pfk	Phosphofructokinase	glycolysis	TCTACCACTCGCCTCCAAGA	TCGCTAGCCTTCTCGTTTCG
Pgk	Phosphoglycerate kinase	glycolysis	CCCCCCGGTGTCTTTGAG	GCCGTCCATGATGGACTTG
PHGPx	Glutathione peroxidase	ROS	CGACTCCAAGGCTGACATC	CGCATTGTCTCCATTCACAT
PyK	Pyruvate kinase	glycolysis	GGCTCCGGCTTCACCAA	TTCCTGAGCGGCAGAATTTATT
Taf1	TBP-associated factor 1	transcription	CTGGTCCTGGTGAGGTGA	CCGGATTCTGGGATTTGA
Thiolase	Thiolase	glycolysis	CAAGGGTAACGCCTTGAAC	GTTCTTCTGCTTCGGTTGTG
Tim10	Tim10	transporter	CCGATTTATATAACCGCATGA	CACACCATCTCGCCTTTG
Trxr-1	Thioredoxin reductase-1	ROS	ATCACCAGCGATGATCTGTT	AATCCAGCGCACTCCAAG
mt:ATPase6	Mitochondrial ATPase subunit 6	oxidative phosphorylation	CTCAAGGAACACCCGCTAT	AGCTAATGTTCCAGGTCGAAT
mt:Col	Mito. Cytochrome c oxidase subunit I	oxidative phosphorylation	GGAGCTTGAGCTGGAATAGTT	AATGCTCCAGGATGTCCTAAT
mt:Cyt-b	Mitochondrial Cytochrome b	oxidative phosphorylation	AAATTT ATTGGGAGACCCTGA	TGGGCAGGTGTTACTAAAGG
mt:ND1	Mitochon. NADH-ubiq. oxidoreductase chain 1	oxidative phosphorylation	CCTTTTGATTTTGCTGAAGG	GCCAAACCCCCTCTTCTAT
Pro Cyt-c-p	Promoter for Cytochrome c proximal	oxidative phosphorylation	TGTCCAGGACTTGCACTTTT	ATCTTCTTGCCGTTCTCTGC
CG4644	Mitochondrial DNA-directed RNA polymerase	mitochondrial transcription	TGAAATTGGACGTCCCTCA	ACCTTATCACGGTAATGCTGTG
mtTFB1	Mitochondrial transcription Factor B1	mitochondrial transcription	CGTTGCACAACAGGATGG	GGGACCCACCTCAAGAACTA
mtTFB2	Mitochondrial transcription factor B2	mitochondrial transcription	TAGCCCCACCAAGAGTAGCA	CCGGGAACCCACTTTTCTA
TFAM	Mitochondrial transcription factor A	mitochondrial transcription	AAGCGGGTCAAGGAGCTG	GGAAATCGCTTTCCTGTAGAGC
TTF	Mitochondrial transcription termination factor	mitochondrial transcription	CTGCAGCTAGAGGGCGTT	AGCACCCACCAGTTTTCG
